# Supplementary material for: Lineage-Specific Regulation of Epigenetic Modifier Genes in Human Liver and Brain
Source: PLoS One. 2014 Jul 23;9(7):e102035. doi: 10.1371/journal.pone.0102035 (PMC4108363; doi:10.1371/journal.pone.0102035)
Supplement: Table S1 — (XLSX) [file pone.0102035.s006.xlsx]

## Sheet: Sheet1
Primer	Sequence (5`→3`)		Antigen	Antibody (supplier)	Cat. No.	Dilution	Species
Primers for gene expression analysis			Antibodies for immuno staining
AADC for	GAGTCACTGGTGCGGCAGGA		Albumin	Abcam	ab2406	1:100	rabbit polyclonal
AADC rev	CCGTGCGAGAACAGATGGCA		DPP4	R&D systems	AF954	1:50	goat polyclonal
ALB for	CAAAAACATGTGTTGCTGATGA		NeuN	Chemicon	MAB 377	1:100	mouse IgG1
ALB rev	CTTGTTTTGCACAGCAGTCAG		Synaptophysin	Millipore	MAB 5258	1:100	mouse monoclonal
ASCL1 for	GGAGCTTCTCGACTTCACCA		Tuj1	Covance	MMS-435P	1:100	mouse IgG2A
ASCL1 rev	AACGCCACTGACAAGAAAGC
BAF45A for	CGAGGTGATGAGAAACGGAAAAATAAAGG
BAF45A rev	GGCTTGTACCCAGGAACTGACTT
BAF53A for	CAGGTCTCTATGGCAGTGTAATAGTGGC
BAF53A rev	GTACCCAAAGAGGCTAGAATGGAG
BAF53B for	TGATCGCAGCCAAGGAG
BAF53B rev	GCAGCCACCTGTTCATCGTAGG
BAF60A for	CAGGGTTTCATCAATGACTGGCTTCAG
BAF60A rev	GCACCTTGGAGTAGAAGTATCGGCA
BAF60C for	GGTGGAGGAGCCATTAAAGGGG
BAF60C rev	GAGCGGAGCAGGTCTTGGAC
CYP3A4 for	CAGGATCTGTGATAGCCAGC
CYP3A4 rev	CCCACACCTCTGCCTTTTT
CYP7A1 for	TCCTTAGCTGTCCGGATGTT
CYP7A1 rev	AAAGTCAGCTTGGAAGGCAA
DCX for	GCGAAATTTTTCAGGACCAC
DCX rev	CACAGAAGCCATCAAACTGG
DPP4 for	CGACTGTCAGCTGTAGCATCA
DPP4 rev	CTGAACGCTCACTTCCGAG
EZH1 for	GCTTCCTTCACCCTTTTCATGCCACCC
EZH1 rev	CGACGACCAGAGCACTTGGAG
GAPDH for	ATGGAGAAGGCTGGGGCTCA
GAPDH rev	AGTGATGGCATGGACTGTGGTCAT
GBX2 for	CTCGCTGCTCGCCTTCTC
GBX2 rev	CGGGTCTTCCTCCTTGTGAG
HES-5 for	AGAGAAAAACCGACTGCGGAAGCC
HES-5 rev	CGACGAAGGCTTTGCTGTGCTTC
HNF4A for	CAGGCTGCTGTCCTCATAGC
HNF4A rev	CGTGGTGGACAAAGACAAGA
HPRT1 for	GCTATTGTAATGACCAGTCAACAGGGG
HPRT1 rev	GGTCCTTTTCACCAGCAAGC
MET for	ACTTCGCTGAATTGACCCAT
MET rev	TTACGGACCCAATCATGAGC
PAX3 for	GACTGGCTCCATACGTCCTGGTGC
PAX3 rev	CGGCTGATGGAACTCACTGACGG
PITX3 for	CTTGCAGCCGTGCTCTG
PITX3 rev	TACTGGGAGTCTGCCTGTTG
RPL13A for	GGTATGCTGCCCCACAAAACC
RPL13A rev	CTGTCACTGCCTGGTACTTCCA
SHH for	CTCGCTGCTGGTATGCTCG
SHH rev	ATCGCTCGGAGTTTCTGGAGA
T for	CAAATGCGCTCGTCCCTGGG
T rev	CGAAGCCCAGACTCGCTACC
TET1 for	TGCCAACCTTAGGGAGTAACACTG
TET1 rev	GCAGTCTTCGGGGACCAGGA
TET2 for	CCTATTGCTAAGTGGGTGGTTCGC
TET2 rev	GTAGAGTTTGTCAGCCAGAGACAGC
TH for	GCG CAG GAA GCT GAT TGC TG
TH rev	TGT CTT CCC GGT AGC CGC TG
TUBB3 for	AACTACGTGGGCGACTCGGA
TUBB3 rev	GTTGTTGCCGGCCCCACTCT
